# Supplementary material for: Phylogenetic Analysis and Spread of HPAI H5N1 in Middle Eastern Countries Based on Hemagglutinin and Neuraminidase Gene Sequences
Source: Viruses. 2025 May 20;17(5):734. doi: 10.3390/v17050734 (PMC12115936; doi:10.3390/v17050734)
Supplement: Supplementary file 1 [file viruses-17-00734-s001.zip › Supplementary Table S1 .xlsx]

## Sheet: Alignment 
Comparative Analysis of Variable Amino Acid Sites in H5N1 Hemagglutinin Protein
a.a type changes	0	0	2	2	1	1					2	1	2		1															1																1
Site Number	1	2	3	4	5	6	7	8	9	10	11	12	13	14	15	16	17	18	19	20	21	22	23	24	25	26	27	28	29	30	31	32	33	34	35	36	37	38	39	40	41	42	43	44	45	46	47	48	49
YP 308669.1 Goose Guangdong 1996 (Global Ref)	M	E	K	I	V	L	L	L	A	I	V	S	L	V	K	S	D	Q	I	C	I	G	Y	H	A	N	N	S	T	E	Q	V	D	T	I	M	E	K	N	V	T	V	T	H	A	Q	D	I	L
ACA21577.1 Chicken Kuwait 2007 (ME Ref)	.	.	.	.	.	.	.	.	.	.	I	N	.	.	.	.	.	.	.	.	.	.	.	.	.	.	.	.	.	.	.	.	.	.	.	.	.	.	.	.	.	.	.	.	.	.	.	.	.
AEX88483.1 Turkey Turkey 2008	.	.	.	.	.	.	.	.	.	.	I	N	.	.	.	.	.	.	.	.	.	.	.	.	.	.	.	.	.	.	.	.	.	.	.	.	.	.	.	.	.	.	.	.	.	.	.	.	.
AFW18391.1 Chicken Giza 2008	.	.	.	T	A	.	.	.	.	.	.	.	.	.	.	.	.	.	.	.	.	.	.	.	.	.	.	.	.	.	.	.	.	.	.	.	.	.	.	.	.	.	.	.	.	.	.	.	.
ABY79028.1 Chicken Egypt 2007	.	.	.	.	.	.	.	.	.	.	.	.	.	.	E	.	.	.	.	.	.	.	.	.	.	.	.	.	.	.	.	.	.	.	.	.	.	.	.	.	.	.	.	.	.	.	.	.	.
ACA29672.1 Chicken Egypt 2007	.	.	.	.	.	.	.	.	.	.	.	.	.	.	.	.	.	.	.	.	.	.	.	.	.	.	.	.	.	.	.	.	.	.	.	.	.	.	.	.	.	.	.	.	.	.	.	.	.
ACA29673.1 Turkey Egypt 2007	.	.	.	.	.	.	.	.	.	.	.	.	.	.	.	.	.	.	.	.	.	.	.	.	.	.	.	.	.	.	.	.	.	.	.	.	.	.	.	.	.	.	.	.	.	.	.	.	.
AEA92627.1 Chicken Egypt 2008	.	.	.	.	.	.	.	.	.	.	.	.	.	.	.	.	.	.	.	.	.	.	.	.	.	.	.	.	.	.	.	.	.	.	.	.	.	.	.	.	.	.	.	.	.	.	.	.	.
ADG28681.1 Chicken Egypt 2008	.	.	.	.	.	.	.	.	.	.	.	.	.	.	.	.	.	.	.	.	.	.	.	.	.	.	.	.	.	.	.	.	.	.	.	.	.	.	.	.	.	.	.	.	.	.	.	.	.
AFW18314.1 Chicken Giza 2008	.	.	.	.	.	.	.	.	.	.	.	.	.	.	.	.	.	.	.	.	.	.	.	.	.	.	.	.	.	.	.	.	.	.	.	.	.	.	.	.	.	.	.	.	.	.	.	.	.
AEA92631.1 Chicken Egypt 2009	.	.	.	.	.	.	.	.	.	.	.	.	.	.	.	.	.	.	.	.	.	.	.	.	.	.	.	.	.	.	.	.	.	.	.	.	.	.	.	.	.	.	.	.	.	.	.	.	.
ADB85109.1 Chicken Egypt 2009	.	.	.	M	.	.	.	.	.	.	.	.	.	.	.	.	.	.	.	.	.	.	.	.	.	.	.	.	.	.	.	.	.	.	.	.	.	.	.	.	.	.	.	.	.	.	.	.	.
AFW18183.1 Chicken Menofia 2009	.	.	.	.	.	.	.	.	.	.	.	.	.	.	.	.	.	.	.	.	.	.	.	.	.	.	.	.	.	.	.	.	.	.	.	.	.	.	.	.	.	.	.	.	.	.	.	.	.
AFW18194.1 Chicken Menofia 2009	.	.	.	T	A	.	.	.	.	.	.	.	.	.	.	.	.	.	.	.	.	.	.	.	.	.	.	.	.	.	.	.	.	.	.	.	.	.	.	.	.	.	.	.	.	.	.	.	.
ADG28684.1 Chicken Egypt 2010	.	.	.	.	.	.	.	.	.	.	I	.	.	.	.	.	.	.	.	.	.	.	.	.	.	.	.	.	.	.	.	.	.	.	.	.	.	.	.	.	.	.	.	.	.	.	.	.	.
AEP37316.1 Chicken Egypt 2010	.	.	.	.	.	.	.	.	.	.	.	.	.	.	.	.	.	.	.	.	.	.	.	.	.	.	.	.	.	.	.	.	.	.	.	.	.	.	.	.	.	.	.	.	.	.	.	.	.
AHB72944.1 Chicken Egypt 2010	.	.	.	.	.	.	.	.	.	.	.	.	.	.	.	.	.	.	.	.	.	.	.	.	.	.	.	.	.	.	.	.	.	.	.	.	.	.	.	.	.	.	.	.	.	.	.	.	.
ADG28685.1 Chicken Egypt 2010	.	.	.	.	.	.	.	.	.	.	.	.	.	.	.	.	.	.	.	.	.	.	.	.	.	.	.	.	.	.	.	.	.	.	.	.	.	.	.	.	.	.	.	.	.	.	.	.	.
AHB73201.1 Chicken Egypt 2010	.	.	.	.	.	V	.	.	.	.	.	.	.	.	.	.	.	.	.	.	.	.	.	.	.	.	.	.	.	.	.	.	.	.	.	.	.	.	.	.	.	.	.	.	.	.	.	.	.
ADI58758.1 Chicken Israel 2010	.	.	.	.	.	.	.	.	.	.	.	.	.	.	.	.	.	.	.	.	.	.	.	.	.	.	.	.	.	.	.	.	.	.	.	.	.	.	.	.	.	.	.	.	.	.	.	.	.
AHB73491.1 Chicken Egypt 2010	.	.	.	.	.	.	.	.	.	.	.	.	.	.	.	.	.	.	.	.	.	.	.	.	.	.	.	.	.	.	.	.	.	.	.	.	.	.	.	.	.	.	.	.	.	.	.	.	.
AKI82340.1 Chicken Egypt 2010	.	.	.	.	.	.	.	.	.	.	F	.	.	.	.	.	.	.	.	.	.	.	.	.	.	.	.	.	.	.	.	.	.	.	.	.	.	.	.	.	.	.	.	.	.	.	.	.	.
CBW54817.1 Chicken Egypt 2010	.	.	.	.	.	.	.	.	.	.	.	.	.	.	.	.	.	.	.	.	.	.	.	.	.	.	.	.	.	.	.	.	.	.	.	.	.	.	.	.	.	.	.	.	.	.	.	.	.
CBW54818.1 Chicken Egypt 2010	.	.	.	.	.	.	.	.	.	.	.	.	.	.	.	.	.	.	.	.	.	.	.	.	.	.	.	.	.	.	.	.	.	.	.	.	.	.	.	.	.	.	.	.	.	.	.	.	.
AEN68619.1 Turkey Israel 2011	.	.	.	.	.	.	.	.	.	.	.	.	.	.	.	.	.	.	.	.	.	.	.	.	.	.	.	.	.	.	.	.	.	.	.	.	.	.	.	.	.	.	.	.	.	K	.	.	.
AEP37319.1 Chicken Egypt 2011	.	.	.	.	.	.	.	.	.	.	.	.	T	.	.	.	.	.	.	.	.	.	.	.	.	.	.	.	.	.	.	.	.	.	.	.	.	.	.	.	.	.	.	.	.	.	.	.	.
AEP84526.1 Chicken Egypt 2011	.	.	.	.	.	.	.	.	.	.	.	.	T	.	.	.	.	.	.	.	.	.	.	.	.	.	.	.	.	.	.	.	.	.	.	.	.	.	.	.	.	.	.	.	.	.	.	.	.
AFI44342.1 Chicken Egypt 2011	.	.	R	.	.	.	.	.	.	.	.	.	.	.	.	.	.	.	.	.	.	.	.	.	.	.	.	.	.	Q	.	.	.	.	.	.	.	.	.	.	.	.	.	.	.	.	.	.	.
AHB73392.1 Chicken Egypt 2011	.	.	N	.	.	.	.	.	.	.	.	.	T	.	.	.	.	.	.	.	.	.	.	.	.	.	.	.	.	.	.	.	.	.	.	.	.	.	.	.	.	.	.	.	.	.	.	.	.
AKC44576.1 Human Egypt 2014	.	.	.	.	.	.	.	.	.	.	.	.	I	.	.	.	.	.	.	.	.	.	.	.	.	.	.	.	.	.	.	.	.	.	.	.	.	.	.	.	.	.	.	.	.	.	.	.	.
ALJ33536.1 Turkey Israel 2015	.	.	.	.	.	.	.	.	.	.	.	.	I	.	.	.	.	.	.	.	.	.	.	.	.	.	.	.	.	.	.	.	.	.	.	.	.	.	.	.	.	.	.	.	.	.	.	.	.
AMN14712.1 Chicken Egypt 2015	.	.	.	.	.	.	.	.	.	.	.	.	T	.	.	.	.	.	.	.	.	.	.	.	.	.	.	.	.	.	.	.	.	.	.	.	.	.	.	.	.	.	.	.	.	.	.	.	.
AQS24398.1 Chicken Egypt 2016	.	.	.	.	.	.	.	.	.	.	.	.	I	.	.	.	.	.	.	.	.	.	.	.	.	.	.	.	.	.	.	.	.	.	.	.	.	.	.	.	.	.	.	.	.	.	.	.	.
AQS24406.1 Chicken Egypt 2016	.	.	.	.	.	.	.	.	.	.	.	.	I	.	.	.	.	.	.	.	.	.	.	.	.	.	.	.	.	.	.	.	.	.	.	.	.	.	.	.	.	.	.	.	.	.	.	.	.
AQS24410.1 Chicken Egypt 2016	.	.	.	.	.	.	.	.	.	.	.	.	I	.	.	.	.	.	.	.	.	.	.	.	.	.	.	.	.	.	.	.	.	.	.	.	.	.	.	.	.	.	.	.	.	.	.	.	.
a.a type changes		1								1			2											1	1	1					1				1	4			1	1		1			1				1
Site Number	101	102	103	104	105	106	107	108	109	110	111	112	113	114	115	116	117	118	119	120	121	122	123	124	125	126	127	128	129	130	131	132	133	134	135	136	137	138	139	140	141	142	143	144	145	146	147	148	149
YP 308669.1 Goose Guangdong 1996 (Global Ref)	P	A	N	D	L	C	Y	P	G	D	F	N	D	Y	E	E	L	K	H	L	L	S	R	T	N	H	F	E	K	I	Q	I	I	P	K	S	S	W	S	N	H	D	A	S	S	G	V	S	S
ACA21577.1 Chicken Kuwait 2007 (ME Ref)	.	.	.	.	.	.	.	.	.	N	.	.	.	.	.	.	.	.	.	.	.	.	.	I	.	.	.	.	.	.	.	.	.	.	.	.	.	.	.	D	.	E	.	.	.	.	.	.	.
AEX88483.1 Turkey Turkey 2008	.	.	.	.	.	.	.	.	.	N	.	.	N	.	.	.	.	.	.	.	.	.	.	I	.	R	.	.	.	.	.	.	.	.	.	.	.	.	P	D	.	E	.	.	L	.	.	.	A
AFW18391.1 Chicken Giza 2008	.	.	.	.	.	.	.	.	.	N	.	.	.	.	.	.	.	.	.	.	.	.	.	I	.	.	.	.	.	.	.	.	.	.	.	.	.	.	.	D	.	E	.	.	.	.	.	.	.
ABY79028.1 Chicken Egypt 2007	.	.	.	.	.	.	.	.	.	N	.	.	.	.	.	.	.	.	.	.	.	.	.	I	.	.	.	.	.	.	.	.	.	.	N	.	.	.	.	D	.	E	.	.	.	.	.	.	.
ACA29672.1 Chicken Egypt 2007	.	.	.	.	.	.	.	.	.	N	.	.	N	.	.	.	.	.	.	.	.	.	.	I	.	R	.	.	.	.	.	.	.	.	.	.	.	.	P	D	.	E	.	.	.	.	.	.	.
ACA29673.1 Turkey Egypt 2007	.	V	.	.	.	.	.	.	.	N	.	.	N	.	.	.	.	.	.	.	.	.	.	I	.	R	.	.	.	.	.	.	.	.	.	.	.	.	P	D	.	E	.	.	.	.	.	.	.
AEA92627.1 Chicken Egypt 2008	.	.	.	.	.	.	.	.	.	N	.	.	N	.	.	.	.	.	.	.	.	.	.	I	.	R	.	.	.	.	.	.	.	.	.	.	.	.	P	D	.	E	.	.	.	.	.	.	.
ADG28681.1 Chicken Egypt 2008	.	.	.	.	.	.	.	.	.	N	.	.	N	.	.	.	.	.	.	.	.	.	.	I	.	R	.	.	.	.	.	.	.	.	.	.	.	.	P	D	.	E	.	.	L	.	.	.	A
AFW18314.1 Chicken Giza 2008	.	.	.	.	.	.	.	.	.	N	.	.	N	.	.	.	.	.	.	.	.	.	.	I	.	R	.	.	.	.	.	.	.	.	.	.	.	.	P	D	.	E	.	.	L	.	.	.	A
AEA92631.1 Chicken Egypt 2009	.	.	.	.	.	.	.	.	.	N	.	.	.	.	.	.	.	.	.	.	.	.	.	I	.	.	.	.	.	.	.	.	.	.	.	N	.	.	.	D	.	E	.	.	-	.	.	.	.
ADB85109.1 Chicken Egypt 2009	.	.	.	.	.	.	.	.	.	N	.	.	.	.	.	.	.	.	.	.	.	.	.	I	.	.	.	.	.	.	.	.	.	.	.	N	.	.	.	D	.	E	.	.	-	.	.	.	.
AFW18183.1 Chicken Menofia 2009	.	.	.	.	.	.	.	.	.	N	.	.	N	.	.	.	.	.	.	.	.	.	.	I	.	R	.	.	.	.	.	.	.	.	.	.	.	.	P	D	.	E	.	.	L	.	.	.	A
AFW18194.1 Chicken Menofia 2009	.	.	.	.	.	.	.	.	.	N	.	.	N	.	.	.	.	.	.	.	.	.	.	I	.	R	.	.	.	.	.	.	.	.	.	.	.	.	P	D	.	E	.	.	L	.	.	.	A
ADG28684.1 Chicken Egypt 2010	.	.	.	.	.	.	.	.	.	N	.	.	N	.	.	.	.	.	.	.	.	.	.	I	.	R	.	.	.	.	.	.	.	.	.	.	.	.	.	.	.	E	.	.	L	.	.	.	.
AEP37316.1 Chicken Egypt 2010	.	.	.	.	.	.	.	.	.	N	.	.	N	.	.	.	.	.	.	.	.	.	.	I	K	R	.	.	.	.	K	.	.	.	.	.	.	.	P	D	.	E	.	.	L	.	.	.	.
AHB72944.1 Chicken Egypt 2010	.	.	.	.	.	.	.	.	.	N	.	.	N	.	.	.	.	.	.	.	.	.	.	I	.	R	.	.	.	.	K	.	.	.	.	.	.	.	P	D	.	E	.	.	L	.	.	.	.
ADG28685.1 Chicken Egypt 2010	.	.	.	.	.	.	.	.	.	N	.	.	N	.	.	.	.	.	.	.	.	.	.	I	.	R	.	.	.	.	K	.	.	.	.	.	.	.	P	D	.	E	.	.	L	.	.	.	.
AHB73201.1 Chicken Egypt 2010	.	.	.	.	.	.	.	.	.	N	.	.	N	.	.	.	.	.	.	.	.	.	.	I	.	R	.	.	.	.	.	.	.	.	.	.	.	.	P	D	.	E	.	.	L	.	.	.	.
ADI58758.1 Chicken Israel 2010	.	.	.	.	.	.	.	.	.	N	.	.	S	.	.	.	.	.	.	.	.	.	.	I	.	R	.	.	.	.	.	.	.	.	.	.	.	.	P	D	.	E	.	.	L	.	.	.	.
AHB73491.1 Chicken Egypt 2010	.	.	.	.	.	.	.	.	.	N	.	.	N	.	.	.	.	.	.	.	.	.	.	I	K	R	.	.	.	.	K	.	.	.	.	.	.	.	P	D	.	E	.	.	L	.	.	.	.
AKI82340.1 Chicken Egypt 2010	.	.	.	.	.	.	.	.	.	N	.	.	.	.	.	.	.	.	.	.	.	.	.	I	.	.	.	.	.	.	.	.	.	.	.	N	.	.	.	D	.	E	.	.	-	.	.	.	.
CBW54817.1 Chicken Egypt 2010	.	.	.	.	.	.	.	.	.	N	.	.	N	.	.	.	.	.	.	.	.	.	.	I	.	R	.	.	.	.	.	.	.	.	.	.	.	.	P	D	.	E	.	.	L	.	.	.	.
CBW54818.1 Chicken Egypt 2010	.	.	.	.	.	.	.	.	.	N	.	.	N	.	.	.	.	.	.	.	.	.	.	I	.	R	.	.	.	.	K	.	.	.	.	.	.	.	P	D	.	E	.	.	L	.	.	.	.
AEN68619.1 Turkey Israel 2011	.	.	.	.	.	.	.	.	.	N	.	.	N	.	.	.	.	.	.	.	.	.	.	I	.	R	.	.	.	.	K	.	.	.	.	.	.	.	P	D	.	E	.	.	L	.	.	.	.
AEP37319.1 Chicken Egypt 2011	.	.	.	.	.	.	.	.	.	N	.	.	.	.	.	.	.	.	.	.	.	.	.	I	.	.	.	.	.	.	.	.	.	.	.	D	.	.	.	D	.	E	.	.	-	.	.	.	.
AEP84526.1 Chicken Egypt 2011	.	.	.	.	.	.	.	.	.	N	.	.	.	.	.	.	.	.	.	.	.	.	.	I	.	.	.	.	.	.	.	.	.	.	.	D	.	.	.	D	.	E	.	.	-	.	.	.	.
AFI44342.1 Chicken Egypt 2011	.	.	.	.	.	.	.	.	.	N	.	.	N	.	.	.	.	.	.	.	.	.	.	I	.	R	.	.	.	.	.	.	.	.	.	N	.	.	P	D	.	E	.	.	L	.	.	.	.
AHB73392.1 Chicken Egypt 2011	.	.	.	.	.	.	.	.	.	N	.	.	.	.	.	.	.	.	.	.	.	.	.	I	.	.	.	.	.	.	.	.	.	.	.	D	.	.	.	D	.	E	.	.	-	.	.	.	.
AKC44576.1 Human Egypt 2014	.	.	.	.	.	.	.	.	.	N	.	.	.	.	.	.	.	.	.	.	.	.	.	I	.	.	.	.	.	.	.	.	.	.	.	D	.	.	.	D	.	E	T	.	-	.	.	.	.
ALJ33536.1 Turkey Israel 2015	.	.	.	.	.	.	.	.	.	N	.	.	.	.	.	.	.	.	.	.	.	.	.	I	.	.	.	.	.	.	.	.	.	.	.	E	.	.	.	D	.	E	.	.	-	.	.	.	.
AMN14712.1 Chicken Egypt 2015	.	.	.	.	.	.	.	.	.	N	.	.	.	.	.	.	.	.	.	.	.	.	.	I	.	.	.	.	.	.	.	.	.	.	.	D	.	.	.	D	.	E	.	.	-	.	.	.	.
AQS24398.1 Chicken Egypt 2016	.	.	.	.	.	.	.	.	.	N	.	.	.	.	.	.	.	.	.	.	.	.	.	I	.	.	.	.	.	.	.	.	.	.	.	E	.	.	.	D	.	E	.	.	-	.	.	.	.
AQS24406.1 Chicken Egypt 2016	.	.	.	.	.	.	.	.	.	N	.	.	.	.	.	.	.	.	.	.	.	.	.	I	.	.	.	.	.	.	.	.	.	.	.	G	.	.	.	D	.	E	.	.	-	.	.	.	.
AQS24410.1 Chicken Egypt 2016	.	.	.	.	.	.	.	.	.	N	.	.	.	.	.	.	.	.	.	.	.	.	.	I	.	.	.	.	.	.	.	.	.	.	.	E	.	.	.	D	.	E	.	.	-	.	.	.	.
																																	1
a.a type changes	2			1	3	1		1		1	2	1				1												1							1				1			2			1
Site Number	201	202	203	204	205	206	207	208	209	210	211	212	213	214	215	216	217	218	219	220	221	222	223	224	225	226	227	228	229	230	231	232	233	234	235	236	237	238	239	240	241	242	243	244	245	246	247	248	249
YP 308669.1 Goose Guangdong 1996 (Global Ref)	A	E	Q	T	K	L	Y	Q	N	P	T	T	Y	I	S	V	G	T	S	T	L	N	Q	R	L	V	P	E	I	A	T	R	P	K	V	N	G	Q	S	G	R	M	E	F	F	W	T	I	L
ACA21577.1 Chicken Kuwait 2007 (ME Ref)	.	.	.	.	R	.	.	.	.	.	.	.	.	.	.	.	.	.	.	.	.	.	.	.	.	.	.	K	.	.	.	.	S	.	.	.	.	.	.	.	.	.	.	.	.	.	.	.	.
AEX88483.1 Turkey Turkey 2008	.	.	.	.	R	I	.	K	.	.	.	.	.	.	.	.	.	.	.	.	.	.	.	.	.	.	.	K	.	.	.	.	S	.	.	.	.	.	.	.	.	V	.	.	.	.	.	.	.
AFW18391.1 Chicken Giza 2008	.	.	.	.	R	.	.	.	.	.	.	.	.	.	.	I	.	.	.	.	.	.	.	.	.	.	.	K	.	.	.	.	S	.	.	.	.	.	.	.	.	.	.	.	.	.	.	.	.
ABY79028.1 Chicken Egypt 2007	E	.	.	.	R	.	.	.	.	.	.	.	.	.	.	.	.	.	.	.	.	.	.	.	.	.	.	K	.	.	.	.	S	.	I	.	.	.	.	.	.	I	.	.	.	.	.	.	.
ACA29672.1 Chicken Egypt 2007	.	.	.	.	R	.	.	.	.	.	.	.	.	.	.	.	.	.	.	.	.	.	.	.	.	.	.	K	.	.	.	.	S	.	.	.	.	.	.	.	.	V	.	.	.	.	.	.	.
ACA29673.1 Turkey Egypt 2007	.	.	.	.	R	.	.	.	.	.	.	.	.	.	.	.	.	.	.	.	.	.	.	.	.	.	.	K	.	.	.	.	S	.	.	.	.	.	.	.	.	V	.	.	.	.	.	.	.
AEA92627.1 Chicken Egypt 2008	.	.	.	.	R	.	.	.	.	L	.	.	.	.	.	.	.	.	.	.	.	.	.	.	.	.	.	K	.	.	.	.	S	.	.	.	.	.	.	.	.	V	.	.	.	.	.	.	.
ADG28681.1 Chicken Egypt 2008	.	.	.	.	R	I	.	K	.	.	.	.	.	.	.	.	.	.	.	.	.	.	.	.	.	.	.	K	.	.	.	.	S	.	.	.	.	.	.	.	.	V	.	.	L	.	.	.	.
AFW18314.1 Chicken Giza 2008	.	.	.	.	G	I	.	K	.	.	.	.	.	.	.	.	.	.	.	.	.	.	.	.	.	.	.	K	.	.	.	.	S	.	.	.	.	.	.	.	.	V	.	.	.	.	.	.	.
AEA92631.1 Chicken Egypt 2009	.	.	.	.	R	.	.	.	.	.	.	.	.	.	.	.	.	.	.	.	.	.	.	.	.	.	.	K	.	.	.	.	S	.	.	.	.	.	.	.	.	.	.	.	.	.	.	.	.
ADB85109.1 Chicken Egypt 2009	.	.	.	.	R	.	.	.	.	.	.	.	.	.	.	.	.	.	.	.	.	.	.	.	.	.	.	K	.	.	.	.	S	.	.	.	.	.	.	.	.	.	.	.	.	.	.	.	.
AFW18183.1 Chicken Menofia 2009	.	.	.	.	G	I	.	K	.	.	.	.	.	.	.	.	.	.	.	.	.	.	.	.	.	.	.	K	.	.	.	.	S	.	.	.	.	.	.	.	.	V	.	.	.	.	.	.	.
AFW18194.1 Chicken Menofia 2009	.	.	.	.	R	I	.	K	.	.	.	.	.	.	.	.	.	.	.	.	.	.	.	.	.	.	.	K	.	.	.	.	S	.	.	.	.	.	.	.	.	V	.	.	.	.	.	.	.
ADG28684.1 Chicken Egypt 2010	E	.	.	K	R	I	.	K	.	.	.	.	.	.	.	.	.	.	.	.	.	.	.	.	.	.	.	K	.	.	.	.	.	.	.	.	.	.	.	.	.	V	.	.	.	.	.	.	.
AEP37316.1 Chicken Egypt 2010	E	.	.	.	R	I	.	K	.	.	.	.	.	.	.	.	.	.	.	.	.	.	.	.	.	.	.	K	.	.	.	.	S	.	.	.	.	.	.	.	.	V	.	.	.	.	.	.	.
AHB72944.1 Chicken Egypt 2010	E	.	.	.	R	I	.	K	.	.	.	.	.	.	.	.	.	.	.	.	.	.	.	.	.	.	.	K	.	.	.	.	S	.	.	.	.	.	.	.	.	V	.	.	.	.	.	.	.
ADG28685.1 Chicken Egypt 2010	E	.	.	.	R	I	.	K	.	.	.	.	.	.	.	.	.	.	.	.	.	.	.	.	.	.	.	K	.	.	.	.	S	.	.	.	.	.	.	.	.	V	.	.	.	.	.	.	.
AHB73201.1 Chicken Egypt 2010	E	.	.	K	R	I	.	K	.	.	.	.	.	.	.	.	.	.	.	.	.	.	.	.	.	.	.	K	.	.	.	.	S	.	.	.	.	.	.	.	.	V	.	.	.	.	.	.	.
ADI58758.1 Chicken Israel 2010	E	.	.	K	R	I	.	K	.	.	.	.	.	.	.	.	.	.	.	.	.	.	.	.	.	.	.	K	.	.	.	.	.	.	.	.	.	.	.	.	.	V	.	.	.	.	.	.	.
AHB73491.1 Chicken Egypt 2010	E	.	.	.	R	I	.	K	.	.	N	.	.	.	.	.	.	.	.	.	.	.	.	.	.	.	.	K	.	.	.	.	S	.	.	.	.	.	.	.	.	V	.	.	.	.	.	.	.
AKI82340.1 Chicken Egypt 2010	.	.	.	.	R	.	.	.	.	.	.	.	.	.	.	.	.	.	.	.	.	.	.	.	.	.	.	K	.	.	.	.	S	.	.	.	.	.	.	.	.	.	.	.	.	.	.	.	.
CBW54817.1 Chicken Egypt 2010	E	.	.	K	R	I	.	K	.	.	.	.	.	.	.	.	.	.	.	.	.	.	.	.	.	.	.	K	.	.	.	.	S	.	.	.	.	.	.	.	.	V	.	.	.	.	.	.	.
CBW54818.1 Chicken Egypt 2010	E	.	.	.	R	I	.	K	.	.	.	.	.	.	.	.	.	.	.	.	.	.	.	.	.	.	.	K	.	.	.	.	S	.	.	.	.	.	.	.	.	V	.	.	.	.	.	.	.
AEN68619.1 Turkey Israel 2011	E	.	.	.	R	I	.	K	.	.	.	.	.	.	.	.	.	.	.	.	.	.	.	.	.	.	.	K	.	.	.	.	S	.	.	.	.	.	.	.	.	V	.	.	.	.	.	.	.
AEP37319.1 Chicken Egypt 2011	.	.	.	.	R	.	.	.	.	.	.	A	.	.	.	.	.	.	.	.	.	.	.	.	.	.	.	K	.	.	.	.	S	.	.	.	.	.	.	.	.	.	.	.	.	.	.	.	.
AEP84526.1 Chicken Egypt 2011	.	.	.	.	.	.	.	.	.	.	.	.	.	.	.	.	.	.	.	.	.	.	.	.	.	.	.	K	.	.	.	.	S	.	.	.	.	.	.	.	.	.	.	.	.	.	.	.	.
AFI44342.1 Chicken Egypt 2011	K	.	.	K	S	I	.	K	.	.	I	.	.	.	.	.	.	.	.	.	.	.	.	.	.	.	.	K	.	.	.	.	.	.	.	.	.	.	.	.	.	V	.	.	.	.	.	.	.
AHB73392.1 Chicken Egypt 2011	.	.	.	.	.	.	.	.	.	.	.	.	.	.	.	.	.	.	.	.	.	.	.	.	.	.	.	K	.	.	.	.	S	.	.	.	.	.	.	.	.	.	.	.	.	.	.	.	.
AKC44576.1 Human Egypt 2014	.	.	.	.	R	.	.	.	.	.	.	.	.	.	.	.	.	.	.	.	.	.	.	.	.	.	.	K	.	.	.	.	S	.	.	.	.	.	N	.	.	.	.	.	.	.	.	.	.
ALJ33536.1 Turkey Israel 2015	.	.	.	.	R	.	.	.	.	.	.	.	.	.	.	.	.	.	.	.	.	.	.	.	.	.	.	K	.	.	.	.	S	.	.	.	.	.	.	.	.	.	.	.	.	.	.	.	.
AMN14712.1 Chicken Egypt 2015	.	.	.	.	R	.	.	.	.	.	.	.	.	.	.	.	.	.	.	.	.	.	.	.	.	.	.	K	.	.	.	.	S	.	.	.	.	.	.	.	.	.	.	.	.	.	.	.	.
AQS24398.1 Chicken Egypt 2016	.	.	.	.	.	.	.	.	.	.	N	.	.	.	.	.	.	.	.	.	.	.	.	.	.	.	.	K	.	.	.	.	S	.	.	.	.	.	.	.	.	.	.	.	.	.	.	.	.
AQS24406.1 Chicken Egypt 2016	.	.	.	.	R	.	.	.	.	.	.	.	.	.	.	.	.	.	.	.	.	.	.	.	.	.	.	K	.	.	.	.	S	.	.	.	.	.	.	.	.	.	.	.	.	.	.	.	.
AQS24410.1 Chicken Egypt 2016	.	.	.	.	.	.	.	.	.	.	N	.	.	.	.	.	.	.	.	.	.	.	.	.	.	.	.	K	.	.	.	.	S	.	.	.	.	.	.	.	.	.	.	.	.	.	.	.	.
a.a type changes	1		2																						1	1										1			1		2
Site Number	301	302	303	304	305	306	307	308	309	310	311	312	313	314	315	316	317	318	319	320	321	322	323	324	325	326	327	328	329	330	331	332	333	334	335	336	337	338	339	340	341	342	343	344	345	346	347	348	349
YP 308669.1 Goose Guangdong 1996 (Global Ref)	I	N	S	S	M	P	F	H	N	I	H	P	L	T	I	G	E	C	P	K	Y	V	K	S	N	R	L	V	L	A	T	G	L	R	N	T	P	Q	R	E	R	R	R	K	K	R	G	L	F
ACA21577.1 Chicken Kuwait 2007 (ME Ref)	.	.	.	.	.	.	.	.	.	.	.	.	.	.	.	.	.	.	.	.	.	.	.	.	.	.	.	.	.	.	.	.	.	.	.	S	.	.	G	.	.	.	.	.	.	.	.	.	.
AEX88483.1 Turkey Turkey 2008	.	.	.	.	.	.	.	.	.	.	.	.	.	.	.	.	.	.	.	.	.	.	.	.	.	.	.	.	.	.	.	.	.	.	.	S	.	.	G	.	.	.	.	.	.	.	.	.	.
AFW18391.1 Chicken Giza 2008	.	.	.	.	.	.	.	.	.	.	.	.	.	.	.	.	.	.	.	.	.	.	.	.	.	.	.	.	.	.	.	.	.	.	.	S	.	.	G	.	.	.	.	.	.	.	.	.	.
ABY79028.1 Chicken Egypt 2007	.	.	.	.	.	.	.	.	.	.	.	.	.	.	.	.	.	.	.	.	.	.	.	.	.	.	.	.	.	.	.	.	.	.	.	S	.	.	.	.	.	.	.	.	.	.	.	.	.
ACA29672.1 Chicken Egypt 2007	.	.	.	.	.	.	.	.	.	.	.	.	.	.	.	.	.	.	.	.	.	.	.	.	.	.	.	.	.	.	.	.	.	.	.	S	.	.	G	.	.	.	.	.	.	.	.	.	.
ACA29673.1 Turkey Egypt 2007	.	.	.	.	.	.	.	.	.	.	.	.	.	.	.	.	.	.	.	.	.	.	.	.	.	.	.	.	.	.	.	.	.	.	.	S	.	.	G	.	.	.	.	.	.	.	.	.	.
AEA92627.1 Chicken Egypt 2008	.	.	.	.	.	.	.	.	.	.	.	.	.	.	.	.	.	.	.	.	.	.	.	.	.	.	.	.	.	.	.	.	.	.	.	S	.	.	G	.	.	.	.	.	.	.	.	.	.
ADG28681.1 Chicken Egypt 2008	.	.	.	.	.	.	.	.	.	.	.	.	.	.	.	.	.	.	.	.	.	.	.	.	.	K	.	.	.	.	.	.	.	.	.	S	.	.	.	.	.	.	.	-	.	.	.	.	.
AFW18314.1 Chicken Giza 2008	.	.	.	.	.	.	.	.	.	.	.	.	.	.	.	.	.	.	.	.	.	.	.	.	.	.	.	.	.	.	.	.	.	.	.	S	.	.	G	.	.	.	.	.	.	.	.	.	.
AEA92631.1 Chicken Egypt 2009	.	.	.	.	.	.	.	.	.	.	.	.	.	.	.	.	.	.	.	.	.	.	.	.	.	.	.	.	.	.	.	.	.	.	.	S	.	.	G	.	.	.	.	.	.	.	.	.	.
ADB85109.1 Chicken Egypt 2009	.	.	.	.	.	.	.	.	.	.	.	.	.	.	.	.	.	.	.	.	.	.	.	.	.	.	.	.	.	.	.	.	.	.	.	G	.	.	G	.	.	.	.	.	.	.	.	.	.
AFW18183.1 Chicken Menofia 2009	.	.	.	.	.	.	.	.	.	.	.	.	.	.	.	.	.	.	.	.	.	.	.	.	.	.	.	.	.	.	.	.	.	.	.	S	.	.	G	.	.	.	.	.	.	.	.	.	.
AFW18194.1 Chicken Menofia 2009	.	.	.	.	.	.	.	.	.	.	.	.	.	.	.	.	.	.	.	.	.	.	.	.	.	.	.	.	.	.	.	.	.	.	.	S	.	.	G	.	.	.	.	.	.	.	.	.	.
ADG28684.1 Chicken Egypt 2010	.	.	.	.	.	.	.	.	.	.	.	.	.	.	.	.	.	.	.	.	.	.	.	.	.	.	.	.	.	.	.	.	.	.	.	S	.	.	G	.	G	.	.	.	.	.	.	.	.
AEP37316.1 Chicken Egypt 2010	.	.	.	.	.	.	.	.	.	.	.	.	.	.	.	.	.	.	.	.	.	.	.	.	.	.	.	.	.	.	.	.	.	.	.	S	.	.	G	.	G	.	.	.	.	.	.	.	.
AHB72944.1 Chicken Egypt 2010	.	.	.	.	.	.	.	.	.	.	.	.	.	.	.	.	.	.	.	.	.	.	.	.	.	.	.	.	.	.	.	.	.	.	.	S	.	.	G	.	G	.	.	.	.	.	.	.	.
ADG28685.1 Chicken Egypt 2010	.	.	.	.	.	.	.	.	.	.	.	.	.	.	.	.	.	.	.	.	.	.	.	.	.	.	.	.	.	.	.	.	.	.	.	S	.	.	G	.	G	.	.	.	.	.	.	.	.
AHB73201.1 Chicken Egypt 2010	.	.	T	.	.	.	.	.	.	.	.	.	.	.	.	.	.	.	.	.	.	.	.	.	.	.	.	.	.	.	.	.	.	.	.	S	.	.	G	.	G	.	.	.	.	.	.	.	.
ADI58758.1 Chicken Israel 2010	.	.	.	.	.	.	.	.	.	.	.	.	.	.	.	.	.	.	.	.	.	.	.	.	.	.	.	.	.	.	.	.	.	.	.	S	.	.	G	.	G	.	.	.	.	.	.	.	.
AHB73491.1 Chicken Egypt 2010	.	.	.	.	.	.	.	.	.	.	.	.	.	.	.	.	.	.	.	.	.	.	.	.	.	.	.	.	.	.	.	.	.	.	.	S	.	.	G	.	G	.	.	.	.	.	.	.	.
AKI82340.1 Chicken Egypt 2010	.	.	.	.	.	.	.	.	.	.	.	.	.	.	.	.	.	.	.	.	.	.	.	.	.	.	.	.	.	.	.	.	.	.	.	S	.	.	G	.	.	.	.	.	.	.	.	.	.
CBW54817.1 Chicken Egypt 2010	.	.	T	.	.	.	.	.	.	.	.	.	.	.	.	.	.	.	.	.	.	.	.	.	.	.	.	.	.	.	.	.	.	.	.	S	.	.	G	.	G	.	.	.	.	.	.	.	.
CBW54818.1 Chicken Egypt 2010	.	.	.	.	.	.	.	.	.	.	.	.	.	.	.	.	.	.	.	.	.	.	.	.	.	.	.	.	.	.	.	.	.	.	.	S	.	.	G	.	G	.	.	.	.	.	.	.	.
AEN68619.1 Turkey Israel 2011	.	.	.	.	.	.	.	.	.	.	.	.	.	.	.	.	.	.	.	.	.	.	.	.	.	.	.	.	.	.	.	.	.	.	.	S	.	.	G	.	G	.	.	.	.	.	.	.	.
AEP37319.1 Chicken Egypt 2011	.	.	.	.	.	.	.	.	.	.	.	.	.	.	.	.	.	.	.	.	.	.	.	.	.	.	.	.	.	.	.	.	.	.	.	S	.	.	G	.	K	.	.	.	.	.	.	.	.
AEP84526.1 Chicken Egypt 2011	T	.	.	.	.	.	.	.	.	.	.	.	.	.	.	.	.	.	.	.	.	.	.	.	.	.	.	.	.	.	.	.	.	.	.	S	.	.	G	.	K	.	.	.	.	.	.	.	.
AFI44342.1 Chicken Egypt 2011	.	.	.	.	.	.	.	.	.	.	.	.	.	.	.	.	.	.	.	.	.	.	.	.	T	.	.	.	.	.	.	.	.	.	.	S	.	.	G	.	G	.	.	.	.	.	.	.	.
AHB73392.1 Chicken Egypt 2011	.	.	.	.	.	.	.	.	.	.	.	.	.	.	.	.	.	.	.	.	.	.	.	.	.	.	.	.	.	.	.	.	.	.	.	S	.	.	G	.	K	.	.	.	.	.	.	.	.
AKC44576.1 Human Egypt 2014	.	.	.	.	.	.	.	.	.	.	.	.	.	.	.	.	.	.	.	.	.	.	.	.	.	.	.	.	.	.	.	.	.	.	.	S	.	.	G	.	K	.	.	.	.	.	.	.	.
ALJ33536.1 Turkey Israel 2015	.	.	.	.	.	.	.	.	.	.	.	.	.	.	.	.	.	.	.	.	.	.	.	.	.	.	.	.	.	.	.	.	.	.	.	S	.	.	G	.	K	.	.	.	.	.	.	.	.
AMN14712.1 Chicken Egypt 2015	.	.	.	.	.	.	.	.	.	.	.	.	.	.	.	.	.	.	.	.	.	.	.	.	.	.	.	.	.	.	.	.	.	.	.	S	.	.	G	.	K	.	.	.	.	.	.	.	.
AQS24398.1 Chicken Egypt 2016	.	.	.	.	.	.	.	.	.	.	.	.	.	.	.	.	.	.	.	.	.	.	.	.	.	.	.	.	.	.	.	.	.	.	.	S	.	.	G	.	K	.	.	.	.	.	.	.	.
AQS24406.1 Chicken Egypt 2016	.	.	.	.	.	.	.	.	.	.	.	.	.	.	.	.	.	.	.	.	.	.	.	.	.	.	.	.	.	.	.	.	.	.	.	S	.	.	G	.	K	.	.	.	.	.	.	.	.
AQS24410.1 Chicken Egypt 2016	.	.	.	.	.	.	.	.	.	.	.	.	.	.	.	.	.	.	.	.	.	.	.	.	.	.	.	.	.	.	.	.	.	.	.	S	.	.	G	.	K	.	.	.	.	.	.	.	.
a.a type changes			1																		1								1
Site Number	401	402	403	404	405	406	407	408	409	410	411	412	413	414	415	416	417	418	419	420	421	422	423	424	425	426	427	428	429	430	431	432	433	434	435	436	437	438	439	440	441	442	443	444	445	446	447	448	449
YP 308669.1 Goose Guangdong 1996 (Global Ref)	I	I	D	K	M	N	T	Q	F	E	A	V	G	R	E	F	N	N	L	E	R	R	I	E	N	L	N	K	Q	M	E	D	G	F	L	D	V	W	T	Y	N	A	E	L	L	V	L	M	E
ACA21577.1 Chicken Kuwait 2007 (ME Ref)	.	.	.	.	.	.	.	.	.	.	.	.	.	.	.	.	.	.	.	.	.	.	.	.	.	.	.	.	K	.	.	.	.	.	.	.	.	.	.	.	.	.	.	.	.	.	.	.	.
AEX88483.1 Turkey Turkey 2008	.	.	.	.	.	.	.	.	.	.	.	.	.	.	.	.	.	.	.	.	.	.	.	.	.	.	.	.	K	.	.	.	.	.	.	.	.	.	.	.	.	.	.	.	.	.	.	.	.
AFW18391.1 Chicken Giza 2008	.	.	.	.	.	.	.	.	.	.	.	.	.	.	.	.	.	.	.	.	.	.	.	.	.	.	.	.	K	.	.	.	.	.	.	.	.	.	.	.	.	.	.	.	.	.	.	.	.
ABY79028.1 Chicken Egypt 2007	.	.	.	.	.	.	.	.	.	.	.	.	.	.	.	.	.	.	.	.	.	.	.	.	.	.	.	.	K	.	.	.	.	.	.	.	.	.	.	.	.	.	.	.	.	.	.	.	.
ACA29672.1 Chicken Egypt 2007	.	.	.	.	.	.	.	.	.	.	.	.	.	.	.	.	.	.	.	.	.	.	.	.	.	.	.	.	K	.	.	.	.	.	.	.	.	.	.	.	.	.	.	.	.	.	.	.	.
ACA29673.1 Turkey Egypt 2007	.	.	.	.	.	.	.	.	.	.	.	.	.	.	.	.	.	.	.	.	.	.	.	.	.	.	.	.	K	.	.	.	.	.	.	.	.	.	.	.	.	.	.	.	.	.	.	.	.
AEA92627.1 Chicken Egypt 2008	.	.	.	.	.	.	.	.	.	.	.	.	.	.	.	.	.	.	.	.	.	.	.	.	.	.	.	.	K	.	.	.	.	.	.	.	.	.	.	.	.	.	.	.	.	.	.	.	.
ADG28681.1 Chicken Egypt 2008	.	.	.	.	.	.	.	.	.	.	.	.	.	.	.	.	.	.	.	.	.	.	.	.	.	.	.	.	K	.	.	.	.	.	.	.	.	.	.	.	.	.	.	.	.	.	.	.	.
AFW18314.1 Chicken Giza 2008	.	.	.	.	.	.	.	.	.	.	.	.	.	.	.	.	.	.	.	.	.	.	.	.	.	.	.	.	K	.	.	.	.	.	.	.	.	.	.	.	.	.	.	.	.	.	.	.	.
AEA92631.1 Chicken Egypt 2009	.	.	.	.	.	.	.	.	.	.	.	.	.	.	.	.	.	.	.	.	.	.	.	.	.	.	.	.	K	.	.	.	.	.	.	.	.	.	.	.	.	.	.	.	.	.	.	.	.
ADB85109.1 Chicken Egypt 2009	.	.	.	.	.	.	.	.	.	.	.	.	.	.	.	.	.	.	.	.	.	.	.	.	.	.	.	.	K	.	.	.	.	.	.	.	.	.	.	.	.	.	.	.	.	.	.	.	.
AFW18183.1 Chicken Menofia 2009	.	.	.	.	.	.	.	.	.	.	.	.	.	.	.	.	.	.	.	.	.	.	.	.	.	.	.	.	K	.	.	.	.	.	.	.	.	.	.	.	.	.	.	.	.	.	.	.	.
AFW18194.1 Chicken Menofia 2009	.	.	.	.	.	.	.	.	.	.	.	.	.	.	.	.	.	.	.	.	.	.	.	.	.	.	.	.	K	.	.	.	.	.	.	.	.	.	.	.	.	.	.	.	.	.	.	.	.
ADG28684.1 Chicken Egypt 2010	.	.	.	.	.	.	.	.	.	.	.	.	.	.	.	.	.	.	.	.	K	.	.	.	.	.	.	.	K	.	.	.	.	.	.	.	.	.	.	.	.	.	.	.	.	.	.	.	.
AEP37316.1 Chicken Egypt 2010	.	.	G	.	.	.	.	.	.	.	.	.	.	.	.	.	.	.	.	.	K	.	.	.	.	.	.	.	K	.	.	.	.	.	.	.	.	.	.	.	.	.	.	.	.	.	.	.	.
AHB72944.1 Chicken Egypt 2010	.	.	.	.	.	.	.	.	.	.	.	.	.	.	.	.	.	.	.	.	K	.	.	.	.	.	.	.	K	.	.	.	.	.	.	.	.	.	.	.	.	.	.	.	.	.	.	.	.
ADG28685.1 Chicken Egypt 2010	.	.	.	.	.	.	.	.	.	.	.	.	.	.	.	.	.	.	.	.	K	.	.	.	.	.	.	.	K	.	.	.	.	.	.	.	.	.	.	.	.	.	.	.	.	.	.	.	.
AHB73201.1 Chicken Egypt 2010	.	.	.	.	.	.	.	.	.	.	.	.	.	.	.	.	.	.	.	.	K	.	.	.	.	.	.	.	K	.	.	.	.	.	.	.	.	.	.	.	.	.	.	.	.	.	.	.	.
ADI58758.1 Chicken Israel 2010	.	.	.	.	.	.	.	.	.	.	.	.	.	.	.	.	.	.	.	.	K	.	.	.	.	.	.	.	K	.	.	.	.	.	.	.	.	.	.	.	.	.	.	.	.	.	.	.	.
AHB73491.1 Chicken Egypt 2010	.	.	G	.	.	.	.	.	.	.	.	.	.	.	.	.	.	.	.	.	K	.	.	.	.	.	.	.	K	.	.	.	.	.	.	.	.	.	.	.	.	.	.	.	.	.	.	.	.
AKI82340.1 Chicken Egypt 2010	.	.	.	.	.	.	.	.	.	.	.	.	.	.	.	.	.	.	.	.	.	.	.	.	.	.	.	.	K	.	.	.	.	.	.	.	.	.	.	.	.	.	.	.	.	.	.	.	.
CBW54817.1 Chicken Egypt 2010	.	.	.	.	.	.	.	.	.	.	.	.	.	.	.	.	.	.	.	.	K	.	.	.	.	.	.	.	K	.	.	.	.	.	.	.	.	.	.	.	.	.	.	.	.	.	.	.	.
CBW54818.1 Chicken Egypt 2010	.	.	.	.	.	.	.	.	.	.	.	.	.	.	.	.	.	.	.	.	K	.	.	.	.	.	.	.	K	.	.	.	.	.	.	.	.	.	.	.	.	.	.	.	.	.	.	.	.
AEN68619.1 Turkey Israel 2011	.	.	.	.	.	.	.	.	.	.	.	.	.	.	.	.	.	.	.	.	K	.	.	.	.	.	.	.	K	.	.	.	.	.	.	.	.	.	.	.	.	.	.	.	.	.	.	.	.
AEP37319.1 Chicken Egypt 2011	.	.	.	.	.	.	.	.	.	.	.	.	.	.	.	.	.	.	.	.	.	.	.	.	.	.	.	.	K	.	.	.	.	.	.	.	.	.	.	.	.	.	.	.	.	.	.	.	.
AEP84526.1 Chicken Egypt 2011	.	.	.	.	.	.	.	.	.	.	.	.	.	.	.	.	.	.	.	.	.	.	.	.	.	.	.	.	K	.	.	.	.	.	.	.	.	.	.	.	.	.	.	.	.	.	.	.	.
AFI44342.1 Chicken Egypt 2011	.	.	.	.	.	.	.	.	.	.	.	.	.	.	.	.	.	.	.	.	K	.	.	.	.	.	.	.	K	.	.	.	.	.	.	.	.	.	.	.	.	.	.	.	.	.	.	.	.
AHB73392.1 Chicken Egypt 2011	.	.	.	.	.	.	.	.	.	.	.	.	.	.	.	.	.	.	.	.	.	.	.	.	.	.	.	.	K	.	.	.	.	.	.	.	.	.	.	.	.	.	.	.	.	.	.	.	.
AKC44576.1 Human Egypt 2014	.	.	.	.	.	.	.	.	.	.	.	.	.	.	.	.	.	.	.	.	.	.	.	.	.	.	.	.	K	.	.	.	.	.	.	.	.	.	.	.	.	.	.	.	.	.	.	.	.
ALJ33536.1 Turkey Israel 2015	.	.	.	.	.	.	.	.	.	.	.	.	.	.	.	.	.	.	.	.	.	.	.	.	.	.	.	.	K	.	.	.	.	.	.	.	.	.	.	.	.	.	.	.	.	.	.	.	.
AMN14712.1 Chicken Egypt 2015	.	.	.	.	.	.	.	.	.	.	.	.	.	.	.	.	.	.	.	.	.	.	.	.	.	.	.	.	K	.	.	.	.	.	.	.	.	.	.	.	.	.	.	.	.	.	.	.	.
AQS24398.1 Chicken Egypt 2016	.	.	.	.	.	.	.	.	.	.	.	.	.	.	.	.	.	.	.	.	.	.	.	.	.	.	.	.	K	.	.	.	.	.	.	.	.	.	.	.	.	.	.	.	.	.	.	.	.
AQS24406.1 Chicken Egypt 2016	.	.	.	.	.	.	.	.	.	.	.	.	.	.	.	.	.	.	.	.	.	.	.	.	.	.	.	.	K	.	.	.	.	.	.	.	.	.	.	.	.	.	.	.	.	.	.	.	.
AQS24410.1 Chicken Egypt 2016	.	.	.	.	.	.	.	.	.	.	.	.	.	.	.	.	.	.	.	.	.	.	.	.	.	.	.	.	K	.	.	.	.	.	.	.	.	.	.	.	.	.	.	.	.	.	.	.	.
a.a type changes										1		1			1						1						1	1	2										1									1	1
Site Number	501	502	503	504	505	506	507	508	509	510	511	512	513	514	515	516	517	518	519	520	521	522	523	524	525	526	527	528	529	530	531	532	533	534	535	536	537	538	539	540	541	542	543	544	545	546	547	548	549
YP 308669.1 Goose Guangdong 1996 (Global Ref)	G	T	Y	D	Y	P	Q	Y	S	E	E	A	R	L	N	R	E	E	I	S	G	V	K	L	E	S	M	G	T	Y	Q	I	L	S	I	Y	S	T	V	A	S	S	L	A	L	A	I	M	V
ACA21577.1 Chicken Kuwait 2007 (ME Ref)	.	.	.	.	.	.	.	.	.	.	.	S	.	.	K	.	.	.	.	.	.	.	.	.	.	.	I	.	.	.	.	.	.	.	.	.	.	.	.	.	.	.	.	.	.	.	.	.	.
AEX88483.1 Turkey Turkey 2008	.	.	.	.	.	.	.	.	.	.	.	.	.	.	K	.	.	.	.	.	.	.	.	.	.	.	I	.	.	.	.	.	.	.	.	.	.	.	.	.	.	.	.	.	.	.	.	.	.
AFW18391.1 Chicken Giza 2008	.	.	.	.	.	.	.	.	.	.	.	S	.	.	K	.	.	.	.	.	.	.	.	.	.	.	I	.	.	.	.	.	.	.	.	.	.	.	A	.	.	.	.	.	.	.	.	.	.
ABY79028.1 Chicken Egypt 2007	.	.	.	.	.	.	.	.	.	.	.	.	.	.	K	.	.	.	.	.	.	.	.	.	.	.	I	.	I	.	.	.	.	.	.	.	.	.	.	.	.	.	.	.	.	.	.	.	.
ACA29672.1 Chicken Egypt 2007	.	.	.	.	.	.	.	.	.	.	.	.	.	.	K	.	.	.	.	.	.	.	.	.	.	.	I	.	.	.	.	.	.	.	.	.	.	.	.	.	.	.	.	.	.	.	.	.	.
ACA29673.1 Turkey Egypt 2007	.	.	.	.	.	.	.	.	.	.	.	.	.	.	K	.	.	.	.	.	.	.	.	.	.	.	I	.	.	.	.	.	.	.	.	.	.	.	.	.	.	.	.	.	.	.	.	.	.
AEA92627.1 Chicken Egypt 2008	.	.	.	.	.	.	.	.	.	.	.	.	.	.	K	.	.	.	.	.	.	.	.	.	.	.	I	.	.	.	.	.	.	.	.	.	.	.	.	.	.	.	.	.	.	.	.	.	.
ADG28681.1 Chicken Egypt 2008	.	.	.	.	.	.	.	.	.	.	.	.	.	.	K	.	.	.	.	.	.	.	.	.	.	.	I	R	.	.	.	.	.	.	.	.	.	.	.	.	.	.	.	.	.	.	.	.	.
AFW18314.1 Chicken Giza 2008	.	.	.	.	.	.	.	.	.	.	.	.	.	.	K	.	.	.	.	.	.	.	.	.	.	.	I	.	.	.	.	.	.	.	.	.	.	.	.	.	.	.	.	.	.	.	.	.	.
AEA92631.1 Chicken Egypt 2009	.	.	.	.	.	.	.	.	.	.	.	.	.	.	K	.	.	.	.	.	.	.	.	.	.	.	I	.	.	.	.	.	.	.	.	.	.	.	.	.	.	.	.	.	.	.	.	.	.
ADB85109.1 Chicken Egypt 2009	.	.	.	.	.	.	.	.	.	.	.	.	.	.	K	.	.	.	.	.	.	.	.	.	.	.	I	.	.	.	.	.	.	.	.	.	.	.	.	.	.	.	.	.	.	.	.	.	.
AFW18183.1 Chicken Menofia 2009	.	.	.	.	.	.	.	.	.	.	.	.	.	.	K	.	.	.	.	.	.	.	.	.	.	.	I	.	.	.	.	.	.	.	.	.	.	.	.	.	.	.	.	.	.	.	.	.	.
AFW18194.1 Chicken Menofia 2009	.	.	.	.	.	.	.	.	.	.	.	.	.	.	K	.	.	.	.	.	.	.	.	.	.	.	I	.	.	.	.	.	.	.	.	.	.	.	.	.	.	.	.	.	.	.	.	.	.
ADG28684.1 Chicken Egypt 2010	.	.	.	.	.	.	.	.	.	K	.	.	.	.	K	.	.	.	.	.	.	.	.	.	.	.	I	.	.	.	.	.	.	.	.	.	.	.	.	.	.	.	.	.	.	.	.	.	.
AEP37316.1 Chicken Egypt 2010	.	.	.	.	.	.	.	.	.	.	.	.	.	.	K	.	.	.	.	.	.	.	.	.	.	.	I	.	.	.	.	.	.	.	.	.	.	.	.	.	.	.	.	.	.	.	.	I	M
AHB72944.1 Chicken Egypt 2010	.	.	.	.	.	.	.	.	.	.	.	.	.	.	K	.	.	.	.	.	.	.	.	.	.	.	I	.	.	.	.	.	.	.	.	.	.	.	.	.	.	.	.	.	.	.	.	I	.
ADG28685.1 Chicken Egypt 2010	.	.	.	.	.	.	.	.	.	.	.	.	.	.	.	.	.	.	.	.	.	.	.	.	.	.	I	.	.	.	.	.	.	.	.	.	.	.	.	.	.	.	.	.	.	.	.	.	M
AHB73201.1 Chicken Egypt 2010	.	.	.	.	.	.	.	.	.	.	.	.	.	.	K	.	.	.	.	.	.	.	.	.	.	.	I	.	.	.	.	.	.	.	.	.	.	.	.	.	.	.	.	.	.	.	.	.	.
ADI58758.1 Chicken Israel 2010	.	.	.	.	.	.	.	.	.	K	.	.	.	.	K	.	.	.	.	.	.	.	.	.	.	.	I	.	.	.	.	.	.	.	.	.	.	.	.	.	.	.	.	.	.	.	.	.	.
AHB73491.1 Chicken Egypt 2010	.	.	.	.	.	.	.	.	.	.	.	.	.	.	K	.	.	.	.	.	.	.	.	.	.	.	I	.	.	.	.	.	.	.	.	.	.	.	.	.	.	.	.	.	.	.	.	I	M
AKI82340.1 Chicken Egypt 2010	.	.	.	.	.	.	.	.	.	.	.	.	.	.	K	.	.	.	.	.	.	.	.	.	.	.	I	.	.	.	.	.	.	.	.	.	.	.	.	.	.	.	.	.	.	.	.	.	.
CBW54817.1 Chicken Egypt 2010	.	.	.	.	.	.	.	.	.	.	.	.	.	.	K	.	.	.	.	.	.	.	.	.	.	.	I	.	.	.	.	.	.	.	.	.	.	.	.	.	.	.	.	.	.	.	.	.	.
CBW54818.1 Chicken Egypt 2010	.	.	.	.	.	.	.	.	.	.	.	.	.	.	K	.	.	.	.	.	.	.	.	.	.	.	I	.	.	.	.	.	.	.	.	.	.	.	.	.	.	.	.	.	.	.	.	I	.
AEN68619.1 Turkey Israel 2011	.	.	.	.	.	.	.	.	.	.	.	.	.	.	K	.	.	.	.	.	.	.	.	.	.	.	I	.	.	.	.	.	.	.	.	.	.	.	.	.	.	.	.	.	.	.	.	.	M
AEP37319.1 Chicken Egypt 2011	.	.	.	.	.	.	.	.	.	.	.	.	.	.	K	.	.	.	.	.	.	.	.	.	.	.	I	.	.	.	.	.	.	.	.	.	.	.	.	.	.	.	.	.	.	.	.	.	.
AEP84526.1 Chicken Egypt 2011	.	.	.	.	.	.	.	.	.	.	.	.	.	.	K	.	.	.	.	.	.	.	.	.	.	.	.	.	.	.	.	.	.	.	.	.	.	.	.	.	.	.	.	.	.	.	.	.	.
AFI44342.1 Chicken Egypt 2011	.	.	.	.	.	.	.	.	.	.	.	.	.	.	K	.	.	.	.	.	.	.	.	.	.	.	I	.	N	.	.	.	.	.	.	.	.	.	.	.	.	.	.	.	.	.	.	.	.
AHB73392.1 Chicken Egypt 2011	.	.	.	.	.	.	.	.	.	.	.	.	.	.	K	.	.	.	.	.	.	.	.	.	.	.	.	.	.	.	.	.	.	.	.	.	.	.	.	.	.	.	.	.	.	.	.	.	.
AKC44576.1 Human Egypt 2014	.	.	.	.	.	.	.	.	.	.	.	.	.	.	K	.	.	.	.	.	.	.	.	.	.	.	I	.	.	.	.	.	.	.	.	.	.	.	.	.	.	.	.	.	.	.	.	.	.
ALJ33536.1 Turkey Israel 2015	.	.	.	.	.	.	.	.	.	.	.	.	.	.	K	.	.	.	.	.	.	.	.	.	.	.	I	.	.	.	.	.	.	.	.	.	.	.	.	.	.	.	.	.	.	.	.	.	.
AMN14712.1 Chicken Egypt 2015	.	.	.	.	.	.	.	.	.	.	.	.	.	.	K	.	.	.	.	.	.	.	.	.	.	.	I	.	.	.	.	.	.	.	.	.	.	.	.	.	.	.	.	.	.	.	.	.	.
AQS24398.1 Chicken Egypt 2016	.	.	.	.	.	.	.	.	.	.	.	.	.	.	K	.	.	.	.	.	E	.	.	.	.	.	I	.	.	.	.	.	.	.	.	.	.	.	.	.	.	.	.	.	.	.	.	.	.
AQS24406.1 Chicken Egypt 2016	.	.	.	.	.	.	.	.	.	.	.	.	.	.	K	.	.	.	.	.	.	.	.	.	.	.	I	.	.	.	.	.	.	.	.	.	.	.	.	.	.	.	.	.	.	.	.	.	.
AQS24410.1 Chicken Egypt 2016	.	.	.	.	.	.	.	.	.	.	.	.	.	.	K	.	.	.	.	.	E	.	.	.	.	.	I	.	.	.	.	.	.	.	.	.	.	.	.	.	.	.	.	.	.	.	.	.	.
[truncated: 51 more columns]

## Sheet: Summary
Site Number	YP_308669 (Global Ref)	ACA21577.1 (ME Ref)	AEX88483.1	AFW18391.1	ABY79028.1	ACA29672.1	ACA29673.1	AEA92627.1	ADG28681.1	AFW18314.1	AEA92631.1	ADB85109.1	AFW18183.1	AFW18194.1	ADG28684.1	AEP37316.1	AHB72944.1	ADG28685.1	AHB73201.1	ADI58758.1	AHB73491.1	AKI82340.1	CBW54817.1	CBW54818.1	AEN68619.1	AEP37319.1	AEP84526.2	AFI44342.1	AHB73392.1	AKC44576.1	ALJ33536.1	AMN14712.1	AQS24398.1	AQS24406.1	AQS24410.1
3	K	K	K	K	K	K	K	K	K	K	K	K	K	K	K	K	K	K	K	K	K	K	K	K	K	K	K	R	N	K	K	K	K	K	K
4	I	I	I	T	I	I	I	I	I	I	I	M	I	T	I	I	I	I	I	I	I	I	I	I	I	I	I	I	I	I	I	I	I	I	I
5	V	V	V	A	V	V	V	V	V	V	V	V	V	A	V	V	V	V	V	V	V	V	V	V	V	V	V	V	V	V	V	V	V	V	V
11	V	I	I	V	V	V	V	V	V	V	V	V	V	V	I	V	V	V	V	V	V	F	V	V	V	V	V	V	V	V	V	V	V	V	V
12	S	N	N	S	S	S	S	S	S	S	S	S	S	S	S	S	S	S	S	S	S	S	S	S	S	S	S	S	S	S	S	S	S	S	S
13	L	L	L	L	L	L	L	L	L	L	L	L	L	L	L	L	L	L	L	L	L	L	L	L	L	T	T	L	T	I	I	T	I	I	I
59	D	D	D	D	D	D	D	D	D	D	N	N	D	D	D	D	D	D	N	D	D	N	D	D	N	N	N	D	N	N	N	N	N	N	N
61**	N	D	D	D	D	D	D	D	D	D	D	D	D	D	D	D	D	D	D	D	D	D	D	D	D	D	D	D	D	D	D	D	D	D	D
85	E	E	E	A	E	E	E	E	E	E	E	E	E	A	E	E	E	E	E	E	E	E	E	E	E	E	E	E	E	E	E	E	E	E	E
87**	I	L	L	L	L	L	L	L	L	L	L	L	L	L	P	P	P	P	P	P	P	L	P	P	P	L	L	P	L	L	L	L	L	L	L
88	N	N	N	N	D	N	N	N	N	N	N	N	N	N	N	N	N	N	N	N	N	N	N	N	D	N	D	N	D	N	N	N	N	N	N
90*	P	P	P	S	P	S	S	S	S	S	P	P	S	S	S	S	S	S	S	S	S	P	S	S	S	P	P	S	P	P	P	P	P	P	P
98	K	K	K	K	K	K	K	K	K	K	K	K	K	K	K	R	K	K	K	K	R	K	K	K	K	K	K	K	K	K	K	K	K	K	K
99**	A	I	I	I	I	I	I	I	I	I	I	I	I	I	I	T	T	I	I	I	T	I	I	T	I	I	I	V	I	I	I	I	I	I	I
100**	S	N	N	N	N	N	N	N	N	N	N	N	N	N	N	N	N	N	N	N	N	N	N	N	N	N	N	N	N	N	N	N	N	N	N
110**	D	N	N	N	N	N	N	N	N	N	N	N	N	N	N	N	N	N	N	N	N	N	N	N	N	N	N	N	N	N	N	N	N	N	N
113*	D	D	N*	N	D	D	N	N	N	N	D	D	N	N	N	N	N	N	N	S	N	D	N	N	N	D	D	N	D	D	D	D	D	D	D
124**	T	I	I	I	I	I	I	I	I	I	I	I	I	I	I	I	I	I	I	I	I	I	I	I	I	I	I	I	I	I	I	I	I	I	I
125	N	N	N	N	N	N	N	N	N	N	N	N	N	N	N	K	N	N	N	N	K	N	N	N	N	N	N	N	N	N	N	N	N	N	N
126*	H	H	R*	R	H	H	R	R	R	R	H	H	R	R	R	R	R	R	R	R	R	H	R	R	R	H	H	R	H	H	H	H	H	H	H
131	Q	Q	Q	Q	Q	Q	Q	Q	Q	Q	Q	Q	Q	Q	Q	K	K	K	Q	Q	K	Q	Q	K	K	Q	Q	Q	Q	Q	Q	Q	Q	Q	H*
136*	S	S	S	S	S	S	S	S	S	S	N	N	S	S	S	S	S	S	S	S	S	N	S	S	S	D	D	N	D	D	E	D	E	G	E
139*	S	S	P*	S	S	P	P	P	P	P	S	S	P	P	S	P	P	P	P	P	P	S	P	P	P	S	S	P	S	S	S	S	S	S	S
140**	N	D	D	D	D	D	D	D	D	D	D	D	D	D	N	D	D	D	D	D	D	D	D	D	D	D	D	D	D	D	D	D	D	D	D
142**	D	E	E	E	E	E	E	E	E	E	E	E	E	E	E	E	E	E	E	E	E	E	E	E	E	E	E	E	E	E	E	E	E	E	E
145*	S	S	L*	S	S	S	S	S	L	L	N/A	N/A	L	L	L	L	L	L	L	L	L	N/A	L	L	L	N/A	N/A	L	N/A	N/A	N/A	N/A	N/A	N/A	N/A
149	S	S	A*	S	S	S	S	S	A	A	S	S	A	A	S	S	S	S	S	S	S	S	S	S	S	S	S	S	S	S	S	S	S	S	S
154**	H	Q	Q	Q	Q	Q	Q	Q	Q	Q	Q	Q	Q	Q	H	Q	Q	Q	Q	Q	Q	Q	Q	Q	Q	Q	Q	Q	Q	Q	Q	Q	Q	Q	Q
155	G	G	G	G	G	G	G	G	G	G	G	G	G	G	G	G	G	G	R	G	G	G	R	G	G	G	G	G	G	G	G	G	G	G	G
156*	R	R	G*	R	I	G	G	G	G	G	R	R	G	G	R	G	G	R	G	E	G	R	G	G	G	R	R	E	R	R	R	R	R	R	R
157*	S	S	P*	S	P	P	P	P	P	P	S	S	P	P	P	P	P	T	P	P*	P*	S	P	P*	P*	S	S	L	S	S	S	S	S	S	S
160*	F	F	Y*	E	E	Y	Y	Y	Y	Y	E	E	Y	Y	Y	Y	Y	Y	Y	Y	Y	E	Y	Y	Y	E	E	Y	E	E	E	E	E	E	E
167*	I	I	I	I	I	I	I	I	I	Y	T	T	I	I	I	I	I	I	I	I	I	T	I	I	T	T	I	T	T	T	T	T	T	T	T
170	N	N	N	N	D	D	D	D	N	N	D	D	N	N	N	N	N	N	N	N	N	D	N	N	N	N	N	N	N	N	N	N	N	N	N
171**	S	D	N*	D	N	N	N	N	N	N	N	N	N	N	N	N	N	N	D	N	N	N	D	N	N	D	D	N	D	D	D	D	D	D	D
172*	A	A	T*	A	A	A	A	A	A	T	T	A	A	T	T	T	T	T	T	T	T	A	T	T	T	A	A	T	A	A	A	A	A	A	A
177	K	K	E*	K	K	K	K	K	E	E	K	K	E	E	K	K	K	K	K	R	K	K	K	K	K	K	K	K	K	K	K	K	K	K	K
178**	R	I	K*	I	K	K	K	K	K	K	R	R	K	K	E	E	E	K	E	E	E	R	E	E	K	K	K	E	K	K	K	K	K	K	K
181*	N	N	H*	N	N	H	H	H	H	H	N	N	H	H	H	H	H	H	H	H	H	N	E	E	H	N	N	H	N	N	N	N	N	N	N
200*	A	A	E*	A	A	E	E	E	A	E	A	A	E	E	E	E	E	E	E	E	E	A	E	E	E	A	A	E	A	A	A	A	A	A	A
201*	A	A	A	A	E	A	A	A	A	A	A	A	A	A	E	E	E	E	E	E	E	A	E	E	E	A	A	K	A	A	A	A	A	A	A
204	T	T	T	T	T	T	T	T	T	T	T	T	T	T	K	T	T	T	K	K	T	T	K	T	T	T	T	K	T	T	T	T	T	T	T
205**	K	R	R	R	R	R	R	R	G	R	R	R	G	R	R	R	R	R	R	R	R	R	R	R	R	R	K	S	K	R	R	R	K	R	K
206*	L	L	I*	L	L	L	L	L	I	I	L	L	I	I	I	I	I	I	I	I	I	L	I	I	I	L	L	I	L	L	L	L	L	L	L
208*	Q	Q	K*	Q	Q	Q	Q	Q	K	K	Q	Q	K	K	K	K	K	K	K	K	K	Q	K	K	K	Q	Q	K	Q	Q	Q	Q	Q	Q	Q
211	T	T	T	T	T	T	T	T	T	T	T	T	T	T	T	T	T	T	T	T	N	T	T	T	T	T	T	I	T	T	T	T	N	T	N
228**	E	K	K	K	K	K	K	K	K	K	K	K	K	K	K	K	K	K	K	K	K	K	K	K	K	K	K	K	K	K	K	K	K	K	K
233**	P	S	S	S	S	S	S	S	S	S	S	S	S	S	P	S	S	S	S	P	S	S	S	S	S	S	S	P	S	S	S	S	S	S	S
242*	M	M	V*	M	I	V	V	V	V	V	M	M	V	V	V	V	V	V	V	V	V	M	V	V	V	M	M	V	M	M	M	M	M	M	M
251**	P	P	S*	P	S	S	S	S	S	S	S	S	S	S	S	S	S	S	S	S	S	S	S	S	S	S	S	S	S	S	S	S	S	S	S
254*	A	A	T*	A	A	A	A	A	T	T	A	A	T	T	T	T	T	T	T	T	T	A	T	T	T	A	A	T	A	A	A	A	A	A	A
267	E	E	E	E	E	E	E	E	E	E	E	E	E	E	K	E	E	E	E	K	E	E	E	E	E	E	E	E	E	E	E	E	E	E	E
268**	Y	N	N	N	N	N	N	N	Y	N	N	N	N	N	N	N	N	N	N	N	N	N	N	N	N	N	Y	N	N	N	N	N	N	N	N
277	D	D	D	D	D	D	D	D	D	D	D	D	D	D	S	D	D	D	D	S	D	D	D	D	D	D	D	S	D	D	D	D	D	D	D
279**	A	T	T	T	T	T	T	T	T	T	T	T	T	T	T	T	T	T	T	T	T	T	T	T	T	T	T	T	T	T	T	T	T	T	T
288	G	G	G	G	G	G	G	G	G	G	G	G	G	G	G	S	G	G	G	G	S	G	G	G	G	S	S	G	S	S	S	S	S	S	S
291	N	N	N	N	N	N	N	N	N	N	N	N	N	N	S	S	S	N	S	S	S	N	S	S	N	N	N	S	N	N	N	N	N	N	N
298**	M	I	I	I	I	I	I	I	V	I	I	I	I	I	I	V	V	I	I	I	V	I	I	V	I	I	I	I	I	I	I	I	I	I	I
303	S	S	S	S	S	S	S	S	S	S	S	S	S	S	S	S	S	S	T	S	S	S	T	S	S	S	S	S	S	S	S	S	S	S	S
336**	T	S	S	S	S	S	S	S	S	S	S	G	S	S	S	S	S	S	S	S	S	S	S	S	S	S	S	S	S	S	S	S	S	S	S
339**	R	G	G	G	R	G	G	G	R	G	G	G	G	G	G	G	G	G	G	G	G	G	G	G	G	G	G	G	G	G	G	G	G	G	G
341*	R	R	R	R	R	R	R	R	R	R	R	R	R	R	G	G	G	G	G	G	G	R	G	G	G	K	K	G	K	K	K	K	K	K	K
355	F	F	F	F	F	F	F	F	C	F	F	F	F	F	F	F	F	L	F	F	F	F	F	F	F	F	F	F	F	F	F	F	F	F	F
374	N	N	N	N	N	N	N	N	N	N	N	N	N	N	K	N	N	K	N	N	N	N	N	N	N	N	N	N	N	N	N	N	N	N	N
378	S	S	S	S	S	S	S	S	S	S	S	S	S	S	T	S	S	S	S	T	S	S	S	S	S	S	S	T	S	S	S	S	S	S	S
384	K	K	K	K	K	K	K	K	K	K	K	K	K	K	K	R	R	T	K	K	R	K	K	R	K	K	K	K	K	K	K	K	K	K	K
389	K	K	K	K	K	K	K	K	K	K	K	K	K	K	K	K	K	K	K	K	K	K	K	K	K	K	K	K	K	R	R	K	R	R	R
403	D	D	D	D	D	D	D	D	D	D	D	D	D	D	D	G	D	D	D	D	G	D	D	D	D	D	D	D	D	D	D	D	D	D	D
421*	R	R	R	R	R	R	R	R	R	R	R	R	R	R	K	K	K	K	K	K	K	R	K	K	K	R	R	K	R	R	R	R	R	R	R
429**	Q	K	K	K	K	K	K	K	K	K	K	K	K	K	K	K	K	K	K	K	K	K	K	K	K	K	K	K	K	K	K	K	K	K	K
462	K	K	K	K	K	K	K	K	K	K	K	K	K	K	R	K	K	K	R	R	K	K	R	K	K	K	K	R	K	K	K	K	K	K	K
489**	K	R	R	R	R	R	R	R	R	R	R	R	R	R	K	R	R	R	R	K	R	R	R	R	R	R	R	K	R	R	R	R	R	R	R
499**	K	R	R	R	R	R	R	R	R	R	R	R	R	R	R	R	R	R	R	R	R	R	R	R	R	R	R	R	R	R	R	R	R	R	R
510	E	E	E	E	E	E	E	E	E	E	E	E	E	E	K	E	E	E	E	K	E	E	E	E	E	E	E	E	E	E	E	E	E	E	E
512	A	S	A*	S	A	A	A	A	A	A	A	A	A	A	A	A	A	S	A	A	A	A	A	A	A	A	A	A	A	A	A	A	A	A	A
515**	N	K	K	K	K	K	K	K	K	K	K	K	K	K	K	K	K	N	K	K	K	K	K	K	K	K	K	K	K	K	K	K	K	K	K
521	G	G	G	G	G	G	G	G	G	G	G	G	G	G	G	G	G	G	G	G	G	G	G	G	G	G	G	G	G	G	G	G	E	G	E
527**	M	I	I	I	I	I	I	I	I	I	I	I	I	I	I	I	I	I	I	I	I	I	I	I	I	I	M	I	M	I	I	I	I	I	I
529	T	T	T	T	I	T	T	T	T	T	T	T	T	T	T	T	T	T	T	T	T	T	T	T	T	T	T	N	T	T	T	T	T	T	T
548	M	M	M	M	M	M	M	M	M	M	M	M	M	M	M	I	I	M	M	M	I	M	M	I	M	M	M	M	M	M	M	M	M	M	M
549	V	V	V	V	V	V	V	V	V	V	V	V	V	V	V	M	V	M	V	V	M	V	V	V	M	V	V	V	V	V	V	V	V	V	V
553**	S	S	S	S	L	F	F	F	S	F	F	F	F	F	F	F	F	F	F	F	F	F	F	L	F	F	F	S	F	S	S	F	S	S	S
