# Supplementary material for: Phylogenetic Analysis and Spread of HPAI H5N1 in Middle Eastern Countries Based on Hemagglutinin and Neuraminidase Gene Sequences
Source: Viruses. 2025 May 20;17(5):734. doi: 10.3390/v17050734 (PMC12115936; doi:10.3390/v17050734)
Supplement: Supplementary file 1 [file viruses-17-00734-s001.zip › Supplementary Table S3.xlsx]

## Sheet: HA_Frequancy
		HA - Amino Acid Composition
		Symbol	Amino Acid	YP 308669.1	ACA21577.1	AEX88483.1	AFW18314.1	AFW18183.1	ADI58758.1	CBW54817.1	AEN68619.1	AEP37319.1	AKC44576.1	ALJ33536.1	AMN14712.1	AQS24398.1
		A	Ala	0.0553	0.05	0.0518	0.0482	0.0482	0.0446	0.0446	0.0446	0.0536	0.05	0.0518	0.0518	0.0518
		C	Cys	0.0232	0.0232	0.025	0.0232	0.0232	0.0232	0.0232	0.0232	0.0232	0.0232	0.0232	0.0232	0.0232
		D	Asp	0.0464	0.0482	0.0482	0.0446	0.0446	0.0429	0.0464	0.0446	0.0482	0.0482	0.0464	0.0482	0.0464
		E	Glu	0.0714	0.0714	0.0696	0.075	0.075	0.075	0.0768	0.075	0.0714	0.0714	0.0732	0.0714	0.075
		F	Phe	0.0321	0.0321	0.0321	0.0321	0.0321	0.0321	0.0321	0.0321	0.0339	0.0321	0.0321	0.034	0.0321
		G	Gly	0.0679	0.0696	0.0696	0.0732	0.0732	0.0714	0.0714	0.0732	0.0679	0.0679	0.0679	0.0679	0.066
		H	His	0.0268	0.025	0.025	0.025	0.025	0.025	0.025	0.025	0.025	0.025	0.025	0.025	0.025
		I	Ile	0.0625	0.0714	0.0732	0.0696	0.0696	0.0696	0.0696	0.0714	0.066	0.0679	0.0679	0.066	0.0679
		K	Lys	0.0643	0.0643	0.0625	0.0661	0.066	0.0714	0.0679	0.0732	0.0679	0.0643	0.066	0.0679	0.0679
		L	Leu	0.0839	0.0857	0.0875	0.0857	0.0857	0.0839	0.0839	0.0839	0.0839	0.0839	0.0839	0.0839	0.0839
		M	Met	0.0268	0.0232	0.0214	0.0214	0.0214	0.0214	0.0214	0.0232	0.0232	0.0232	0.0232	0.0232	0.0232
		N	Asn	0.0857	0.0875	0.0875	0.0875	0.0875	0.0839	0.0839	0.0893	0.0875	0.0893	0.0875	0.0875	0.0893
		P	Pro	0.0357	0.0339	0.0339	0.0339	0.0339	0.0375	0.0357	0.0357	0.0321	0.0321	0.0321	0.0321	0.0321
		Q	Gln	0.0339	0.0339	0.0357	0.0321	0.0321	0.0321	0.0321	0.0286	0.0339	0.0339	0.0339	0.0339	0.0339
		R	Arg	0.0411	0.0429	0.0429	0.041	0.041	0.041	0.0429	0.0393	0.041	0.0446	0.0429	0.041	0.041
		S	Ser	0.075	0.075	0.0768	0.0696	0.0696	0.0732	0.0714	0.0696	0.075	0.075	0.0768	0.075	0.0768
		T	Thr	0.05	0.0482	0.0482	0.0518	0.0518	0.0518	0.0518	0.05	0.05	0.0518	0.05	0.0518	0.0482
		V	Val	0.0571	0.0554	0.05	0.0589	0.0589	0.0589	0.0589	0.0571	0.0571	0.0571	0.0571	0.0571	0.0571
		W	Trp	0.0179	0.0179	0.0179	0.0179	0.0179	0.0179	0.0179	0.0179	0.0179	0.0179	0.0179	0.0179	0.0179
		Y	Tyr	0.0429	0.0411	0.041	0.0429	0.0429	0.0429	0.0429	0.0429	0.041	0.041	0.041	0.041	0.041

## Sheet: NA_Frequancy
		NA - Amino Acid Composition
		Symbol	Amino Acid	YP 308668.1	AOE23190.1	ABQ58915.1	ACJ53876.1	ABQ58919.1	ABV24001.1	ACJ53845.1	ACJ53847.1	ACR56188.1	ACT15358.1	ADF31753.1	ADG21450.1	ADI23974.1	AFW18449.1	AHI43550.1	AIO11742.1	AIX94868.1	AJM70748.1	AKP04579.1	AKP04583.1	AKP04584.1	AKP04585.1	ANJ61441.1	AQS24383.1	CBW54822.1
		A	Ala	0.0405	0.0379	0.0423	0.0423	0.0423	0.0423	0.0425	0.0401	0.0423	0.0401	0.0423	0.0401	0.0404	0.0445	0.0468	0.0445	0.0423	0.0445	0.0445	0.0445	0.0445	0.0445	0.0445	0.0423	0.0424
		C	Cys	0.0405	0.0401	0.0423	0.0423	0.0401	0.0401	0.0425	0.0423	0.0423	0.0423	0.0423	0.0423	0.0426	0.0423	0.0423	0.0423	0.0423	0.0423	0.0423	0.0423	0.0423	0.0423	0.0423	0.0423	0.0424
		D	Asp	0.0448	0.0468	0.0468	0.0468	0.0468	0.0468	0.0447	0.049	0.0468	0.049	0.0468	0.049	0.0471	0.0468	0.0468	0.0468	0.049	0.0445	0.0468	0.0468	0.0468	0.0468	0.0468	0.0468	0.0469
		E	Glu	0.0426	0.0468	0.0423	0.0423	0.0423	0.0423	0.0425	0.0423	0.0423	0.0423	0.0423	0.0423	0.0426	0.0401	0.0445	0.0423	0.0423	0.0445	0.0445	0.0445	0.0468	0.0445	0.0445	0.0468	0.0424
		F	Phe	0.0384	0.0423	0.0423	0.0401	0.0401	0.0401	0.0403	0.0423	0.0401	0.0401	0.0401	0.0423	0.0426	0.0401	0.0423	0.0423	0.0423	0.0423	0.0423	0.0423	0.0423	0.0423	0.0423	0.0423	0.0402
		G	Gly	0.0959	0.1024	0.098	0.1002	0.098	0.098	0.0984	0.098	0.098	0.1002	0.098	0.1002	0.1009	0.098	0.1002	0.1002	0.098	0.1002	0.1002	0.1002	0.1002	0.1002	0.1002	0.098	0.0982
		H	His	0.0213	0.0245	0.0178	0.0178	0.0178	0.0178	0.0179	0.0178	0.0178	0.02	0.0178	0.0178	0.0179	0.0178	0.0178	0.0178	0.0178	0.0178	0.0178	0.0178	0.0178	0.0178	0.0178	0.0178	0.0179
		I	Ile	0.081	0.0891	0.078	0.0802	0.078	0.078	0.0783	0.078	0.0802	0.0824	0.0802	0.0802	0.0762	0.0802	0.0846	0.0824	0.078	0.0869	0.0913	0.0913	0.0913	0.0869	0.0869	0.0869	0.0804
		K	Lys	0.0405	0.0423	0.0423	0.0423	0.0423	0.0423	0.0403	0.0423	0.0423	0.0445	0.0423	0.0423	0.0404	0.0423	0.0445	0.0468	0.0423	0.0445	0.049	0.049	0.0445	0.0445	0.0445	0.0445	0.0424
		L	Leu	0.0405	0.0401	0.0423	0.0423	0.0423	0.0423	0.0425	0.0423	0.0423	0.0423	0.0423	0.0401	0.0426	0.0423	0.0401	0.0401	0.0401	0.0401	0.0401	0.0401	0.0401	0.0401	0.0401	0.0379	0.0424
		M	Met	0.0149	0.0156	0.0178	0.0156	0.0178	0.0178	0.0179	0.0178	0.0178	0.02	0.0178	0.02	0.0179	0.0178	0.0178	0.0178	0.02	0.0178	0.0156	0.0156	0.0178	0.0178	0.02	0.0178	0.0179
		N	Asn	0.0746	0.0646	0.0601	0.0601	0.0601	0.0601	0.0604	0.0601	0.0601	0.0601	0.0601	0.0601	0.0605	0.0601	0.0579	0.0579	0.0601	0.0601	0.0557	0.0557	0.0557	0.0579	0.0579	0.0601	0.0603
		P	Pro	0.049	0.049	0.049	0.0512	0.0512	0.0512	0.0515	0.0512	0.0512	0.0512	0.0512	0.0512	0.0493	0.0512	0.049	0.049	0.049	0.049	0.049	0.049	0.049	0.049	0.0512	0.049	0.0513
		Q	Gln	0.0299	0.0267	0.0267	0.0267	0.0267	0.0267	0.0268	0.0267	0.0267	0.02	0.0267	0.0267	0.0269	0.0267	0.0267	0.0267	0.0267	0.0267	0.0245	0.0245	0.0245	0.0267	0.0267	0.0267	0.0268
		R	Arg	0.0341	0.0379	0.0379	0.0379	0.0401	0.0401	0.038	0.0379	0.0379	0.0401	0.0379	0.0379	0.0381	0.0379	0.0334	0.0356	0.0379	0.0356	0.0356	0.0356	0.0356	0.0356	0.0356	0.0356	0.0379
		S	Ser	0.1151	0.118	0.1247	0.1225	0.1247	0.1247	0.1253	0.1225	0.1247	0.1203	0.1247	0.1203	0.1256	0.1225	0.1247	0.1247	0.1247	0.1247	0.1247	0.1247	0.1247	0.1247	0.1225	0.1247	0.1228
		T	Thr	0.0661	0.0624	0.0624	0.0624	0.0624	0.0624	0.0626	0.0624	0.0601	0.0624	0.0601	0.0624	0.0628	0.0624	0.0601	0.0601	0.0624	0.0601	0.0579	0.0579	0.0579	0.0601	0.0601	0.0624	0.0603
		V	Val	0.0682	0.0579	0.0668	0.0668	0.0668	0.0668	0.0671	0.0668	0.0668	0.0624	0.0668	0.0646	0.065	0.0668	0.0601	0.0624	0.0646	0.0579	0.0579	0.0579	0.0579	0.0579	0.0557	0.0579	0.067
		W	Trp	0.0341	0.0312	0.0334	0.0334	0.0334	0.0334	0.0336	0.0334	0.0334	0.0334	0.0334	0.0334	0.0336	0.0334	0.0334	0.0334	0.0334	0.0334	0.0334	0.0334	0.0334	0.0334	0.0334	0.0334	0.0335
		Y	Tyr	0.0277	0.0245	0.0267	0.0267	0.0267	0.0267	0.0268	0.0267	0.0267	0.0267	0.0267	0.0267	0.0269	0.0267	0.0267	0.0267	0.0267	0.0267	0.0267	0.0267	0.0267	0.0267	0.0267	0.0267	0.0268
